# Supplementary material for: Identification of novel hub genes and pathways predictive of fibrosis progression in cancer-related lymphedema through integrated multi-omics
Source: Front Immunol. 2025 Aug 13;16:1625972. doi: 10.3389/fimmu.2025.1625972 (PMC12380543; doi:10.3389/fimmu.2025.1625972)
Supplement: Supplementary Material 1 — Sample information. [file Table1.xlsx]

## Sheet: Sheet1
Sample	Sex	Age	Stage	Duration(year)	BMI（kg/m²）	position
1	female	65	Ⅲ	20	28	lower limb
2	female	54	Ⅱ	5	27.6	lower limb
3	female	43	Ⅱ	3	26.2	lower limb
4	female	51	Ⅱ	8	28.5	lower limb
5	female	44	Ⅱ	6	24.4	lower limb
6	female	58	Ⅱ	2	30.1	lower limb
7	female	51	Ⅲ	13	25.2	lower limb
8	female	57	Ⅱ	12	31.3	lower limb
9	female	55	Ⅲ	11	28.5	lower limb
10	female	64	Ⅲ	15	25.8	lower limb
11	female	61	Ⅲ	5	29.7	lower limb
