# Supplementary material for: Identification of novel hub genes and pathways predictive of fibrosis progression in cancer-related lymphedema through integrated multi-omics
Source: Front Immunol. 2025 Aug 13;16:1625972. doi: 10.3389/fimmu.2025.1625972 (PMC12380543; doi:10.3389/fimmu.2025.1625972)
Supplement: Supplementary Material 2 — Western blot results. [file Table2.xlsx]

## Sheet: Sheet1
Sample	TGFβ1	ASPN	GAPDH	MASSON
1	1314199	201916	272861	0.76
2	678308	64741	269027	0.67
3	831385	33091	271036	0.51
4	1958203	114441	271051	0.76
5	41430	20113	270095	0.43
6	319335	33996	267730	0.59
7	1309785	396317	273161	0.8
8	1104651	112800	272609	0.75
9	1113475	161858	273059	0.72
10	990578	269002	275177	0.77
11	517919	89307	276892	0.65
